# Supplementary material for: Impact of outdoor residual spraying on the biting rate of malaria vectors: A pilot study in four villages in Kayin state, Myanmar
Source: PLoS One. 2020 Oct 29;15(10):e0240598. doi: 10.1371/journal.pone.0240598 (PMC7595390; doi:10.1371/journal.pone.0240598)
Supplement: S1 Appendix — (XLSX) [file pone.0240598.s001.xlsx]

## Sheet: Anopheles
Village	Survey	Date	Indoor human-landing catch				Outdoor human-landing catch				Cow-baited trap
			Number of collected mosquitoes	Number of collection nights	Mean biting rate (in b/p/n)	95%CI	Number of collected mosquitoes	Number of collection nights	Mean biting rate (in b/p/n)	95%CI	Number of collected mosquitoes	Number of collection nights	Mean biting rate (in b/p/n)	95%CI
KM-500	baseline	2016-11-30	32	25	1.28	0.69 - 2.39	31	25	1.24	0.69 - 2.22	61	5	12.2	7.3 - 20.39
KM-500	m0	2016-12-05	10	25	0.4	0.22 - 0.74	29	25	1.16	0.35 - 3.86	22	5	4.4	1.46 - 13.29
KM-500	m1	2017-01-05	36	25	1.44	0.69 - 3.03	41	25	1.64	0.92 - 2.93	91	5	18.2	13.04 - 25.4
KM-500	m2	2017-02-05	5	25	0.2	0.08 - 0.48	22	25	0.88	0.49 - 1.59	52	5	10.4	5.72 - 18.9
KM-500	m3	2017-03-05	5	25	0.2	0.05 - 0.76	31	25	1.24	0.7 - 2.19	25	5	5	2.59 - 9.66
KM-500	m4	2017-04-18	8	25	0.32	0.16 - 0.64	69	25	2.76	1.68 - 4.53	35	5	7	4.39 - 11.16
KP-506	baseline	2016-11-29	5	25	0.2	0.07 - 0.54	43	25	1.72	1.07 - 2.75	130	5	26	19.5 - 34.67
KP-506	m0	2016-12-04	6	25	0.24	0.11 - 0.53	24	25	0.96	0.42 - 2.19	123	5	24.6	17.85 - 33.9
KP-506	m1	2017-01-05	5	25	0.2	0.07 - 0.54	12	25	0.48	0.25 - 0.92	19	5	3.8	2.35 - 6.16
KP-506	m2	2017-02-05	1	25	0.04	0.01 - 0.28	6	25	0.24	0.08 - 0.71	3	5	0.6	0.19 - 1.86
KP-506	m3	2017-03-05	3	25	0.12	0.04 - 0.37	3	25	0.12	0.04 - 0.37	24	5	4.8	2.44 - 9.44
KP-506	m4	2017-04-18	1	25	0.04	0.01 - 0.28	12	25	0.48	0.27 - 0.84	15	5	3	1.4 - 6.44
MK-509	baseline	2016-12-01	53	25	2.12	1.34 - 3.35	267	25	10.68	6.67 - 17.1	252	5	50.4	32.68 - 77.73
MK-509	m0	2016-12-08	1	25	0.04	0.01 - 0.28	24	25	0.96	0.42 - 2.2	12	5	2.4	0.94 - 6.12
MK-509	m1	2017-01-06	1	25	0.04	0.01 - 0.28	28	25	1.12	0.59 - 2.12	25	5	5	3.38 - 7.4
MK-509	m2	2017-02-05	3	25	0.12	0.02 - 0.58	10	25	0.4	0.11 - 1.47	22	5	4.4	2.08 - 9.3
MK-509	m3	2017-03-05	0	25	0	0 - 0	3	25	0.12	0.04 - 0.37	21	5	4.2	2.41 - 7.31
MK-509	m4	2017-04-18	14	25	0.56	0.23 - 1.37	44	25	1.76	1.08 - 2.88	584	5	116.8	91.36 - 149.32
SP-513	baseline	2016-11-29	249	25	9.96	5.72 - 17.35	729	25	29.16	18.33 - 46.39	173	5	34.6	24.39 - 49.08
SP-513	m0	2016-12-06	5	25	0.2	0.05 - 0.73	23	25	0.92	0.52 - 1.61	13	5	2.6	0.83 - 8.13
SP-513	m1	2017-01-05	3	25	0.12	0.04 - 0.37	21	25	0.84	0.45 - 1.58	6	5	1.2	0.54 - 2.67
SP-513	m2	2017-02-05	1	25	0.04	0.01 - 0.28	17	25	0.68	0.3 - 1.54	45	5	9	4.3 - 18.84
SP-513	m3	2017-03-05	0	25	0	0 - 0	6	25	0.24	0.11 - 0.53	78	5	15.6	9.16 - 26.57
SP-513	m4	2017-04-18	11	25	0.44	0.22 - 0.86	68	25	2.72	1.8 - 4.12	523	5	104.6	81.21 - 134.72
