# Supplementary material for: Impact of outdoor residual spraying on the biting rate of malaria vectors: A pilot study in four villages in Kayin state, Myanmar
Source: PLoS One. 2020 Oct 29;15(10):e0240598. doi: 10.1371/journal.pone.0240598 (PMC7595390; doi:10.1371/journal.pone.0240598)
Supplement: S2 Appendix — (XLSX) [file pone.0240598.s002.xlsx]

## Sheet: Raw data of insecticide tests
Species	Insecticide	Village	Survey	Test date	Number of days since collected	Number of exposed mosquitoes	Number of knocked-down mosquitoes after 60 min	Number of dead mosquitoes after 24 hrs
An. barbirostris	Lambdacyhalothrin	KM-500	m3	2017-03-11	2	1	0	0
An. barbirostris	Lambdacyhalothrin	KP-506	m3	2017-03-11	2	4	0	0
An. barbirostris	Lambdacyhalothrin	MK-509	m3	2017-03-11	2	3	0	1
An. dirus	Lambdacyhalothrin	KP-506	m3	2017-03-11	2	1	0	1
An. jamesii	Lambdacyhalothrin	KP-506	m3	2017-03-11	2	1	1	0
An. jamesii	Lambdacyhalothrin	MK-509	m3	2017-03-11	2	2	2	2
An. jamesii	Lambdacyhalothrin	MK-509	m4	2017-04-27	5	12	12	11
An. jamesii	Lambdacyhalothrin	SP-513	m3	2017-03-11	2	2	2	2
An. jamesii	Lambdacyhalothrin	SP-513	m4	2017-04-27	5	3	2	3
An. kochi	Lambdacyhalothrin	MK-509	m4	2017-04-27	5	1	1	1
An. maculatus	Deltamethrin	MK-509	m4	2017-04-25	3	51	44	50
An. maculatus	Deltamethrin	SP-513	m4	2017-04-25	3	51	45	47
An. maculatus	Lambdacyhalothrin	KM-500	m3	2017-03-11	2	5	5	5
An. maculatus	Lambdacyhalothrin	KM-500	m4	2017-04-27	5	10	10	10
An. maculatus	Lambdacyhalothrin	KP-506	m4	2017-04-27	5	4	4	2
An. maculatus	Lambdacyhalothrin	MK-509	m3	2017-03-11	2	13	11	12
An. maculatus	Lambdacyhalothrin	MK-509	m4	2017-04-25	3	46	39	43
An. maculatus	Lambdacyhalothrin	SP-513	m3	2017-03-11	2	27	27	23
An. maculatus	Control	SP-513	m4	2017-04-25	3	26	0	2
An. maculatus	Lambdacyhalothrin	SP-513	m4	2017-04-25	3	53	43	43
An. maculatus	Control	MK-509	m4	2017-04-25	3	25	0	0
An. maculatus	Permethrin	MK-509	m4	2017-04-25	3	49	46	48
An. maculatus	Control	SP-513	m4	2017-04-25	3	25	0	2
An. maculatus	Permethrin	SP-513	m4	2017-04-25	3	9	7	8
An. minimus	Lambdacyhalothrin	KM-500	m3	2017-03-11	2	9	9	6
An. minimus	Lambdacyhalothrin	KM-500	m4	2017-04-27	5	14	12	13
An. minimus	Lambdacyhalothrin	KP-506	m3	2017-03-11	2	3	3	3
An. minimus	Lambdacyhalothrin	KP-506	m4	2017-04-27	5	1	1	1
An. minimus	Lambdacyhalothrin	MK-509	m3	2017-03-11	2	3	3	3
An. minimus	Control	MK-509	m4	2017-04-25	3	19	1	3
An. minimus	Lambdacyhalothrin	MK-509	m4	2017-04-25	3	17	14	16
An. minimus	Lambdacyhalothrin	SP-513	m3	2017-03-11	2	7	7	6
An. minimus	Control	SP-513	m4	2017-04-25	3	23	0	3
An. minimus	Lambdacyhalothrin	SP-513	m4	2017-04-25	3	32	24	30
